# Supplementary material for: Properties of Ramie (Boehmeria nivea (L.) Gaudich) Fibers Impregnated with Non-Isocyanate Polyurethane Resins Derived from Lignin
Source: Materials (Basel). 2023 Aug 20;16(16):5704. doi: 10.3390/ma16165704 (PMC10456696; doi:10.3390/ma16165704)
Supplement: Supplementary file 1 [file materials-16-05704-s001.zip]

Archive with 1 entries (1 files):
- materials-2489154-supplementary.pdf
